# Supplementary material for: Dropping the baton: Cognitive biases in emergency physicians
Source: PLoS One. 2025 Jan 2;20(1):e0316361. doi: 10.1371/journal.pone.0316361 (PMC11694980; doi:10.1371/journal.pone.0316361)
Supplement: S3 File — (ZIP) [file pone.0316361.s003.zip]

Archive with 8 entries (7 files):
- Transcripts/
- Transcripts/FGD 1.docx
- Transcripts/FGD 2.docx
- Transcripts/FGD 3.docx
- Transcripts/FGD 4.docx
- Transcripts/FGD 5.docx
- Transcripts/FGD 6.docx
- Transcripts/FGD 7.docx
